# Supplementary material for: Does One Size Fit All? Variations in the DNA Barcode Gaps of Macrofungal Genera
Source: J Fungi (Basel). 2023 Jul 26;9(8):788. doi: 10.3390/jof9080788 (PMC10455624; doi:10.3390/jof9080788)
Supplement: Supplementary file 1 [file jof-09-00788-s001.zip]

Archive with 1 entries (1 files):
- jof-2422183-supplementary.pdf
